# Supplementary material for: A framework for the prediction of earthquake using federated learning
Source: PeerJ Comput Sci. 2021 May 28;7:e540. doi: 10.7717/peerj-cs.540 (PMC8176529; doi:10.7717/peerj-cs.540)
Supplement: Supplemental Information 1 [file peerj-cs-07-540-s001.zip]

Archive with 3 entries (2 files):
- code/
- code/Code.txt
- code/fypp.sql
