# Supplementary material for: A framework for the prediction of earthquake using federated learning
Source: PeerJ Comput Sci. 2021 May 28;7:e540. doi: 10.7717/peerj-cs.540 (PMC8176529; doi:10.7717/peerj-cs.540)
Supplement: Supplemental Information 1 [file peerj-cs-07-540-s001.zip › code/Code.txt]

import pymysql
import pandas as pd
import xlsxwriter
import numpy as np
######################################################################################################################################################################
######################################             DataImport             ##########################################################################################################
######################################################################################################################################################################

filePressure=pd.read_excel('yearPressure.xlsx')
averagePressure = pd.DataFrame(filePressure)

fileTemp=pd.read_excel('yearTemperature.xlsx')
averageTemp = pd.DataFrame(fileTemp)

fileSeismicity=pd.read_excel('yearSeismicity.xlsx')
averageSeismicity = pd.DataFrame(fileSeismicity)

fileRain=pd.read_excel('yearRain.xlsx')
averageRain = pd.DataFrame(fileRain)


fileSediments=pd.read_excel('yearSediments.xlsx')
averageSediments = pd.DataFrame(fileSediments)

fileEnergy=pd.read_excel('yearEnergy.xlsx')
averageEnergy = pd.DataFrame(fileEnergy)

fileReservoirWhileStatic=pd.read_excel('yearReservoirWhileStatic.xlsx')
averageReservoirWhileStatic = pd.DataFrame(fileReservoirWhileStatic)

FileReservoirLevelWhileFlowing=pd.read_excel('yearReservoirWhileFlow.xlsx')
averageReservoirWhileFlowing = pd.DataFrame(FileReservoirLevelWhileFlowing)

######################################################################################################################################################################
######################################            Classes             ##########################################################################################################
######################################################################################################################################################################

class Pressure:
    pid=0
    year=""
    pavg=0.0
    status=""
    def  __init__(self,pid=0,year="Undefined",pavg=0.0):
        self.pavg=pavg
        self.pid=pid
        self.year=year
        if(pavg==1013):
            self.status="Normal"
        elif(pavg<1013):
            self.status="Low"
        else:
            self.status="High"
class Temperature:
    tid=0
    year=""
    tavg=0.0
    statusTemperature=""
    def  __init__(self,tid=0,year="Undefined",tavg=0.0):
        self.tavg=tavg
        self.tid=tid
        self.year=year
        if(tavg>=273 and tavg<=288):
            self.statusTemperature="Cold"
        elif(tavg>=289 and tavg<=300):
            self.statusTemperature="Comfertable"
        else:
            self.statusTemperature="Hot"
class Rain:
    rid=0
    year=""
    rainPerInch=0.0
    rainScale=""
    def  __init__(self,rid=0,year="Undefined",rainPerInch=0.0):
        self.year=year
        self.rid=rid
        self.rainPerInch=rainPerInch
        if(rainPerInch>=0.0 and rainPerInch<=28.224):
            self.rainScale="LightRain"
        elif(rainPerInch>=28.224 and rainPerInch<=112.32):
            self.rainScale="ModerateRain"
        elif(rainPerInch>=112.32 and rainPerInch<=576):
            self.rainScale="HeavyRain"
            
class Seismicity:
   sid=0
   year=""
   magnitude=0.0
   scaleMagnitude=""
   def  __init__(self,sid=0,year="Undefined",magnitude=0.0):
       self.sid=sid
       self.depth=depth
       self.year=year   
       self.magnitude = magnitude
       if(magnitude>=8.0):
           self.scaleMagnitude="Great"
       elif(magnitude>=7.0 and magnitude<8.0):
           self.scaleMagnitude="Major"
       elif(magnitude>=6.0 and magnitude<7.0):
           self.scaleMagnitude="Strong"
       elif(magnitude>=5.0 and magnitude<6.0):
           self.scaleMagnitude="Moderate"
       elif(magnitude>=4.0 and magnitude<5.0):
           self.scaleMagnitude="Light"
       else:
           self.scaleMagnitude="Minor"         

            

        
class Sediments:
    sid=0
    year=""
    sAvg=0.0
    statusSediments=""
    def __init__(self,sid=0,year="Undefined",sAvg=0.0,statusSediments=""):
        self.sid=sid
        self.year= year
        self.sAvg=sAvg;
        self.statusSediments=statusSediments
class Energy:
    eid=0
    year=""
    energyRelease=0.0
    statusEnergy=""
    def __init__(self,eid=0,year="Undefined",energyRelease=0.0,statusEnergy=""):
        self.eid=eid
        self.year=year
        self.energyRelease=energyRelease
        self.statusEnergy=statusEnergy
        
class ReservoirWhileFlow:
    rid=0
    year=""
    status=""
    def __init__(self,rid=0,year="Undefined",status=""):
        self.rid=rid
        self.year=year
        self.status=status
        
class ReservoirWhileStatic:
    rid=0
    year=""
    status=""
    def __init__(self,rid=0,year="Undefined",status=""):
        self.rid=rid
        self.year=year
        self.status=status

######################################################################################################################################################################
######################################            Database           ##########################################################################################################
######################################################################################################################################################################
       
class DB:  
    def __init__(self): 
        try:    
            connection=pymysql.connect(host='localhost',user='root',password='',db='fypp')
            cursor=connection.cursor()
        except Error as e:
            print(e)
        finally:
            connection.close()
    def insertPressure(self, pid,pavg,year,stat):
         connection=pymysql.connect(host='localhost',user='root',password='',db='fypp')
         cursor=connection.cursor()
         sql = "INSERT INTO `pressure` ( `pid`,`pavg`,`year`,`status`) VALUES (%s,%s,%s,%s)"
         cursor.execute(sql, (pid,pavg,year,stat))
         connection.commit()
         print("Successfull")
    def insertTemperature(self, tid,tavg,year,statusTemperature):
         connection=pymysql.connect(host='localhost',user='root',password='',db='fypp')
         cursor=connection.cursor()
         sql = "INSERT INTO `temperature` ( `tid`,`year`,`tavg`,`statusTemperature`) VALUES (%s,%s,%s,%s)"
         cursor.execute(sql, (tid,year,tavg,statusTemperature))
         connection.commit()
         print("Successfull")
    def insertSeismicity(self,sid,year,depth,magnitude,scaleMagnitude):
        try:    
            connection=pymysql.connect(host='localhost',user='root',password='',db='fypp')
            cursor=connection.cursor()
            sql = "INSERT INTO `seismicity` ( `sid`,`year`,`depth`,`magnitude`,`scaleMagnitude`) VALUES (%s,%s,%s,%s,%s)"
            cursor.execute(sql, (sid,year,depth,magnitude,scaleMagnitude))
            connection.commit()
            print("Successfull")
        except Error as e:
            print(e)
        finally:
            connection.close()
    def insertRain(self,rid,year,rainPerInch,rainScale):
        try:    
            connection=pymysql.connect(host='localhost',user='root',password='',db='fypp')
            cursor=connection.cursor()
            sql = "INSERT INTO `rain` ( `rid`,`year`,`rainPerInch`,`rainScale`) VALUES (%s,%s,%s,%s)"
            cursor.execute(sql, (rid,year,rainPerInch,rainScale))
            connection.commit()
            print("Successfull")
        except Error as e:
            print(e)
        finally:
            connection.close()
    def insertReservoirWhileFlow(self,rid,ryear,status):
        try:    
            connection=pymysql.connect(host='localhost',user='root',password='',db='fypp')
            cursor=connection.cursor()
            sql = "INSERT INTO `reservoirWhileFlow` ( `rid`,`year`,`status`) VALUES (%s,%s,%s)"
            cursor.execute(sql, (rid,ryear,status))
            connection.commit()
            print("Successfull")
        except Error as e:
            print(e)
        finally:
            connection.close()
    def insertReservoirWhileStatic(self,rid,ryear,status):
        try:    
            connection=pymysql.connect(host='localhost',user='root',password='',db='fypp')
            cursor=connection.cursor()
            sql = "INSERT INTO `reservoirWhileStatic` ( `rid`,`year`,`status`) VALUES (%s,%s,%s)"
            cursor.execute(sql, (rid,ryear,status))
            connection.commit()
            print("Successfull")
        except Error as e:
            print(e)
        finally:
            connection.close()
    def insertSediments(self,sid,year,savg,statusSediments):
        try:    
            connection=pymysql.connect(host='localhost',user='root',password='',db='fypp')
            cursor=connection.cursor()
            sql = "INSERT INTO `sediments`( `sid`,`year`,`sAvg`,`statusSediments`) VALUES (%s,%s,%s,%s)"
            cursor.execute(sql, (sid,year,savg,statusSediments))
            connection.commit()
            print("Successfull")
        except Error as e:
            print(e)
        finally:
            connection.close()
    def insertEnergy(self,eid,year,energyRelease,statusEnergy):
        try:    
            connection=pymysql.connect(host='localhost',user='root',password='',db='fypp')
            cursor=connection.cursor()
            sql = "INSERT INTO `energy` ( `eid`,`year`,`energyRelease`,`statusEnergy`) VALUES (%s,%s,%s,%s)"
            cursor.execute(sql, (eid,year,energyRelease,statusEnergy))
            connection.commit()
            print("Successfull")
        except Error as e:
            print(e)
        finally:
            connection.close()
######################################################################################################################################################################
######################################            Data Geeting            ##########################################################################################################
######################################################################################################################################################################
def getEnergyReleased(year):
    connection=pymysql.connect(host='localhost',user='root',password='',db='fypp')
    cursor=connection.cursor()
    query= "SELECT statusEnergy FROM energy where year="+str(year)
    cursor.execute(query)
    myresult = cursor.fetchall()
    return str(myresult)

def getTimeElapse(year):
    connection=pymysql.connect(host='localhost',user='root',password='',db='fypp')
    cursor=connection.cursor()
    query= "SELECT year FROM energy where statusEnergy='high' and year<"+str(year)
    cursor.execute(query)
    myresult = cursor.fetchall()
    return np.asarray(myresult)
    #for x in myresult:
      #print(x)
def getSedimentsData(year):
    connection=pymysql.connect(host='localhost',user='root',password='',db='fypp')
    cursor=connection.cursor()
    query= "SELECT statusSediments FROM sediments where year="+str(year)
    cursor.execute(query)
    myresult = cursor.fetchall()
    return str(myresult)
def getReservoirWhileStatic(year):
    connection=pymysql.connect(host='localhost',user='root',password='',db='fypp')
    cursor=connection.cursor()
    query= "SELECT status FROM reservoirwhilestatic where year="+str(year)
    cursor.execute(query)
    myresult = cursor.fetchall()    
    return str(myresult)
def getReservoirWhileFlow(year):
    connection=pymysql.connect(host='localhost',user='root',password='',db='fypp')
    cursor=connection.cursor()
    query= "SELECT status FROM reservoirwhileflow where year="+str(year)
    cursor.execute(query)
    myresult = cursor.fetchall()    
    return str(myresult)
def getRain(year):
    connection=pymysql.connect(host='localhost',user='root',password='',db='fypp')
    cursor=connection.cursor()
    query= "SELECT rainscale FROM rain where year="+str(year)
    cursor.execute(query)
    myresult = cursor.fetchall()    
    return str(myresult)
def getPressure(year):
    connection=pymysql.connect(host='localhost',user='root',password='',db='fypp')
    cursor=connection.cursor()
    query= "SELECT status FROM pressure where year="+str(year)
    cursor.execute(query)
    myresult = cursor.fetchall()    
    return str(myresult)
def getTemperature(year):
    connection=pymysql.connect(host='localhost',user='root',password='',db='fypp')
    cursor=connection.cursor()
    query= "SELECT statusTemperature FROM temperature where year="+str(year)
    cursor.execute(query)
    myresult = cursor.fetchall()
    return str(myresult)           
###########################################################################################################################################################
######################################            Declaration            ##########################################################################################################
###########################################################################################################################################################  
db=DB()
objPressure=Pressure()
objTemperature=Temperature()
objSeismicity=Seismicity()
objRain=Rain()
objReservoirStatic= ReservoirWhileStatic()
objReservoirFlow= ReservoirWhileFlow()
objSediments= Sediments()
objEnergy=Energy()
######################################################################################################################################################################
######################################            Data Inserting            ##########################################################################################################
######################################################################################################################################################################

for pressureIndex in range(len(averagePressure)):
    objPressure= Pressure(averagePressure[averagePressure.columns[0]][pressureIndex] , averagePressure[averagePressure.columns[1]][pressureIndex] , averagePressure[averagePressure.columns[2]][pressureIndex])    
    print(str(objPressure.pid),str(objPressure.pavg),str(objPressure.year),objPressure.status)
    db.insertPressure(str(objPressure.pid),str(objPressure.pavg),str(objPressure.year),objPressure.status)
for tempIndex in range(len(averageTemp)):
    objTemperature= Temperature(averageTemp[averageTemp.columns[0]][tempIndex] , averageTemp[averageTemp.columns[1]][tempIndex] , averageTemp[averageTemp.columns[2]][tempIndex])    
    db.insertTemperature(str(objTemperature.tid),str(objTemperature.tavg),str(objTemperature.year),str(objTemperature.statusTemperature))
    
for seismicityIndex in range(len(averageSeismicity)):
    objSeismicity= Seismicity(averageSeismicity[averageSeismicity.columns[0]][seismicityIndex] , averageSeismicity[averageSeismicity.columns[1]][seismicityIndex] , averageSeismicity[averageSeismicity.columns[2]][seismicityIndex], averageSeismicity[averageSeismicity.columns[3]][seismicityIndex])    
    db.insertSeismicity(str(objSeismicity.sid),str(objSeismicity.year),str(objSeismicity.depth),str(objSeismicity.magnitude),str(objSeismicity.scaleMagnitude))
    
for rainIndex in range(len(averageRain)):
    objRain= Rain(averageRain[averageRain.columns[0]][rainIndex] , averageRain[averageRain.columns[1]][rainIndex] , averageRain[averageRain.columns[2]][rainIndex])    
    db.insertRain(str(objRain.rid),str(objRain.year),str(objRain.rainPerInch),str(objRain.rainScale))
    
for reservoirStaticIndex in range(len(averageReservoirWhileStatic)):
    objReservoirStatic= ReservoirWhileStatic(averageReservoirWhileStatic[averageReservoirWhileStatic.columns[0]][reservoirStaticIndex] , averageReservoirWhileStatic[averageReservoirWhileStatic.columns[1]][reservoirStaticIndex] , averageReservoirWhileStatic[averageReservoirWhileStatic.columns[5]][reservoirStaticIndex])    
    db.insertReservoirWhileStatic(str(objReservoirStatic.rid),str(objReservoirStatic.year),str(objReservoirStatic.status))

for reservoirFlowIndex in range(len(averageReservoirWhileFlowing)):
    objReservoirFlow= ReservoirWhileStatic(averageReservoirWhileFlowing[averageReservoirWhileFlowing.columns[0]][reservoirFlowIndex] , averageReservoirWhileFlowing[averageReservoirWhileFlowing.columns[1]][reservoirFlowIndex] , averageReservoirWhileFlowing[averageReservoirWhileFlowing.columns[5]][reservoirFlowIndex])    
    db.insertReservoirWhileFlow(str(objReservoirFlow.rid),str(objReservoirFlow.year),str(objReservoirFlow.status))

for sedimentsIndex in range(len(averageSediments)):
    objSediments= Sediments(averageSediments[averageSediments.columns[0]][sedimentsIndex] , averageSediments[averageSediments.columns[1]][sedimentsIndex] , averageSediments[averageSediments.columns[2]][sedimentsIndex],averageSediments[averageSediments.columns[3]][sedimentsIndex])    
    db.insertSediments(str(objSediments.sid),str(objSediments.year),str(objSediments.sAvg),str(objSediments.statusSediments))
for energyIndex in range(len(averageEnergy)):
    objEnergy= Energy(averageEnergy[averageEnergy.columns[0]][energyIndex] , averageEnergy[averageEnergy.columns[1]][energyIndex] , averageEnergy[averageEnergy.columns[2]][energyIndex],averageEnergy[averageEnergy.columns[3]][energyIndex])   
    db.insertEnergy(str(objEnergy.eid),str(objEnergy.year),str(objEnergy.energyRelease),str(objEnergy.statusEnergy))
######################################################################################################################################################################
######################################            Rules       ##########################################################################################################
######################################################################################################################################################################
def set1(energy_released,reservoir_level_while_static,sediments):
    if((energy_released=="high")and(reservoir_level_while_static=="medium")and(sediments=="increasing")):
        probabilityOfEarthquake= "low"
    elif(((energy_released=="low")and(reservoir_level_while_static=="medium")and(sediments=="same"))or((energy_released=="medium")and(reservoir_level_while_static=="high")and(sediments=="increasing"))):
         probabilityOfEarthquake= "high"

def set2(time_elapsed,energy_released,sediments,reservoir_level_while_flowing,rainfall):
    if(((time_elapsed=="low")and(energy_released=="low"))or((time_elapsed=="low")and(energy_released=="high"))or((temperature=="medium")and(reservoir_level_while_flowing=="same")and(sediments=="increasing") and(time_elapsed=="low")and(energy_released=="high"))):
        probabilityOfEarthquake= "low"
	
    elif(((time_elapsed=="medium")and(energy_released=="low"))or((time_elapsed=="more")and(energy_released=="low"))or((reservoir_level_while_flowing=="increasing")and(sediments=="increasing"))or((reservoir_level_while_flowing=="decreasing")and(sediments=="same"))or((rainfall=="high")and(time_elapsed=="more")and(energy_released=="low"))or((rainfall=="medium")and(reservoir_level_while_flowing=="increasing")and(sediments=="increasing")and(time_elapsed=="medium")and(energy_released=="medium"))):
        probabilityOfEarthquake= "high"
        
def set3(time_elapsed,energy_released,rainfall,pressure,temperature):
    if(((time_elapsed=="low")and(energy_released=="low"))or((time_elapsed=="low")and(energy_released=="high"))or(((temperature=="medium")and(pressure=="medium")and(time_elapsed=="low")))):
        probabilityOfEarthquake= "low"

    elif(((time_elapsed=="medium")and(energy_released=="low"))or((time_elapsed=="more")and(energy_released=="low"))or((temperature=="low")and(pressure=="low")and(rainfall=="high")and(time_elapsed=="more")and(energy_released=="low"))or((temperature=="low")and(pressure=="low")and(time_elapsed=="more")and(energy_released=="low"))or((temperature=="high")and(pressure=="low"))or((temperature=="low")and(pressure=="medium")and(rainfall=="medium")and(time_elapsed=="medium")and(energy_released=="medium"))):
        probabilityOfEarthquake= "high"
        
def set4(time_elapsed, energy_released, temperature):    
    if(((time_elapsed=="low")and(energy_released=="low"))or((time_elapsed=="low")and(energy_released=="high"))or(((temperature=="medium")and(energy_released=="high")and(time_elapsed=="low")))):
        probabilityOfEarthquake= "low"
    elif(((time_elapsed=="medium")and(energy_released=="low"))or((time_elapsed=="more")and(energy_released=="low"))or((temperature=="low")and(time_elapsed=="more")and(energy_released=="low"))or((temperature=="low")and(time_elapsed=="medium")and(energy_released=="medium"))):
        probabilityOfEarthquake= "high"

        
def megaSet(temperature, pressure, reservoir_level_while_static, reservoir_level_while_flowing, sediments, time_elapsed, energy_released,rainfall):
    probabilityOfEarthquake=""
    probabilityOfEarthquake2=""
    if(((time_elapsed=="low")and(energy_released=="low"))or((time_elapsed=="low")and(energy_released=="high"))or((temperature=="medium")and(pressure=="medium")and(reservoir_level_while_static=="medium")and(reservoir_level_while_flowing=="same")and(sediments=="increasing") and(time_elapsed=="low")and(energy_released=="high"))):
        probabilityOfEarthquake= "high"
 
        
    elif(((time_elapsed=="medium")and(energy_released=="low"))or((time_elapsed=="more")and(energy_released=="low"))or((temperature=="high")and(pressure=="low"))or((temperature=="low")and(reservoir_level_while_static=="high")and(sediments=="same"))or((temperature=="low")and(reservoir_level_while_static=="low")and(sediments=="increasing"))or((temperature=="low")and(reservoir_level_while_flowing=="increasing")and(sediments=="increasing"))or((temperature=="low")and(reservoir_level_while_flowing=="decreasing")and(sediments=="same"))or((temperature=="low")and(pressure=="low")and(rainfall=="high")and(time_elapsed=="more")and(energy_released=="low"))or((temperature=="low")and(pressure=="low")and(rainfall=="high")and(time_elapsed=="more")and(energy_released=="low"))or((temperature=="low")and(pressure=="low")and(reservoir_level_while_static=="medium")and(sediments=="same")and(time_elapsed=="more")and(energy_released=="low"))or((temperature=="high")and(pressure=="low")and(reservoir_level_while_static=="increasing")and(sediments=="increasing"))or((temperature=="low")and(pressure=="medium")and(rainfall=="medium")and(reservoir_level_while_static=="high")and(reservoir_level_while_flowing=="increasing")and(sediments=="increasing")and(time_elapsed=="medium")and(energy_released=="medium"))):
        probabilityOfEarthquake2= "low"
        
    else:
        probabilityOfEarthquake2="else2"
        
    print(probabilityOfEarthquake)
    print(probabilityOfEarthquake2)
######################################################################################################################################################################
##############################            Data passing to functions and creating lists of data       #############################################################################
######################################################################################################################################################################

        
    
    


time_elapsed=""
energyReleased=""
temperature=""
rainfall=""
pressure=""
sediments=""
reservoirwhileflowing=""
reservoirwhilestatic=""
prob=""
yearar=[]
time_elapsedar=[]
energyReleasedar=[]
temperaturear=[]
rainfallar=[]
pressurear=[]
sedimentsar=[]
reservoirwhileflowingar=[]
reservoirwhilestaticar=[]
probar=[]

for year in range(1985,2016):
    yearar.append(year)
    print("\n\nyear: ", str(year))
    if year== 1985 or year==1986:
        time_elapsed="low"
    else:
        energyArray= getTimeElapse(year) 
        getYear=0
        getYear= energyArray[-1]
        if(year-getYear<=2):
            time_elapsed="low"
        elif(year-getYear<=5):
            time_elapsed="medium"
        else:
            time_elapsed="more"
    time_elapsedar.append(time_elapsed)
    print("timeelapsed: ", str(time_elapsed))
    #energyRelease
    energyReleased= getEnergyReleased(year)
    print("energyrelease: ", str(energyReleased))
    energyReleasedar.append(energyReleased)
    #temperature
    temperature= getTemperature(year)
    print("temp: ", str(temperature))
    temperaturear.append(temperature)
    #rainfall
    rainfall=getRain(year)
    print("rainfall: ", str(rainfall))
    rainfallar.append(rainfall)
    #pressure
    pressure= getPressure(year)
    print("pressure: ", str(pressure))
    pressurear.append(pressure)
    #sediments
    sediments= getSedimentsData(year)
    print("sediments: ", str(sediments))
    sedimentsar.append(sediments)
    #RESERVOIRFLOW
    reservoirwhileflowing= getReservoirWhileFlow(year)
    print("reservoirflow: ", str(reservoirwhileflowing))
    reservoirwhileflowingar.append(reservoirwhileflowing)
    #RESERVOIRSTATIC
    reservoirwhilestatic= getReservoirWhileStatic(year)
    print("reservoirstatic: ", str(reservoirwhilestatic))
    reservoirwhilestaticar.append(reservoirwhilestatic)
    prob=megaSet(temperature, pressure, reservoirwhilestatic, reservoirwhileflowing, sediments,time_elapsed, energyReleased,rainfall)
    print("Probabilty: ", ) 
    probar.append(prob)
    
############################################################################################################################
#####################################       Data Writing to Excel File          ########################################################
############################################################################################################################


workbook = xlsxwriter.Workbook('resultsYear.xlsx')
worksheet = workbook.add_worksheet()

array = [yearar,
         time_elapsedar,
         energyReleasedar,
         temperaturear,
         rainfallar,
         pressurear,
         sedimentsar,
         reservoirwhileflowingar,
         reservoirwhilestaticar,
         prob]

row = 1

for col, data in enumerate(array):
    worksheet.write_column(row, col, data)

workbook.close()
############################################################################################################################
##########################################################################################################################
############################################################################################################################
        
