# Supplementary material for: A framework for the prediction of earthquake using federated learning
Source: PeerJ Comput Sci. 2021 May 28;7:e540. doi: 10.7717/peerj-cs.540 (PMC8176529; doi:10.7717/peerj-cs.540)
Supplement: Supplemental Information 1 [file peerj-cs-07-540-s001.zip › code/fypp.sql]

-- phpMyAdmin SQL Dump
-- version 4.9.0.1
-- https://www.phpmyadmin.net/
--
-- Host: 127.0.0.1
-- Generation Time: Dec 05, 2020 at 12:53 PM
-- Server version: 10.4.6-MariaDB
-- PHP Version: 7.3.9

SET SQL_MODE = "NO_AUTO_VALUE_ON_ZERO";
SET AUTOCOMMIT = 0;
START TRANSACTION;
SET time_zone = "+00:00";


/*!40101 SET @OLD_CHARACTER_SET_CLIENT=@@CHARACTER_SET_CLIENT */;
/*!40101 SET @OLD_CHARACTER_SET_RESULTS=@@CHARACTER_SET_RESULTS */;
/*!40101 SET @OLD_COLLATION_CONNECTION=@@COLLATION_CONNECTION */;
/*!40101 SET NAMES utf8mb4 */;

--
-- Database: `fypp`
--

-- --------------------------------------------------------

--
-- Table structure for table `energy`
--

CREATE TABLE `energy` (
  `eid` int(11) NOT NULL,
  `year` int(11) NOT NULL,
  `energyRelease` double NOT NULL,
  `statusEnergy` varchar(25) NOT NULL
) ENGINE=InnoDB DEFAULT CHARSET=latin1;

--
-- Dumping data for table `energy`
--

INSERT INTO `energy` (`eid`, `year`, `energyRelease`, `statusEnergy`) VALUES
(1, 1985, 3.462, 'low'),
(2, 1986, 4.515, 'high'),
(3, 1987, 0.222, 'low'),
(4, 1988, 1.888, 'high'),
(5, 1989, 0.347, 'low'),
(6, 1990, 0.813, 'high'),
(7, 1991, 0.335, 'low'),
(8, 1992, 11.074, 'high'),
(9, 1993, 0.67, 'low'),
(10, 1994, 0.238, 'low'),
(11, 1995, 4.794, 'high'),
(12, 1996, 0.393, 'low'),
(13, 1997, 1.349, 'high'),
(14, 1998, 4.34, 'high'),
(15, 1999, 1.932, 'low'),
(16, 2000, 1.897, 'low'),
(17, 2001, 0.977, 'low'),
(18, 2002, 0.527, 'low'),
(19, 2003, 0.119, 'low'),
(20, 2004, 24.316, 'high'),
(21, 2005, 8961.794, 'high'),
(22, 2006, 40.329, 'low'),
(23, 2007, 11.291, 'low'),
(24, 2008, 7.602, 'low'),
(25, 2009, 15.137, 'high'),
(26, 2010, 149.425, 'high'),
(27, 2011, 0.523, 'low'),
(28, 2012, 0.607, 'high'),
(29, 2013, 0.103, 'low'),
(30, 2014, 14.521, 'high'),
(31, 2015, 281.8382931, 'high');

-- --------------------------------------------------------

--
-- Table structure for table `pressure`
--

CREATE TABLE `pressure` (
  `pid` int(11) NOT NULL,
  `year` varchar(4) NOT NULL,
  `pavg` double DEFAULT NULL,
  `status` varchar(20) NOT NULL
) ENGINE=InnoDB DEFAULT CHARSET=latin1;

--
-- Dumping data for table `pressure`
--

INSERT INTO `pressure` (`pid`, `year`, `pavg`, `status`) VALUES
(1, '1985', 1000.701, 'Low'),
(2, '1986', 1008.952, 'Low'),
(3, '1987', 1010.564, 'Low'),
(4, '1988', 1009.543, 'Low'),
(5, '1989', 1011.231, 'Low'),
(6, '1990', 1008.678, 'Low'),
(7, '1991', 1001.638, 'Low'),
(8, '1992', 1006.342, 'Low'),
(9, '1993', 1009.432, 'Low'),
(10, '1994', 1010.261, 'Low'),
(11, '1995', 1009.321, 'Low'),
(12, '1996', 1008.268544, 'Low'),
(13, '1997', 1009.125, 'Low'),
(14, '1998', 1008.868648, 'Low'),
(15, '1999', 1009.853, 'Low'),
(16, '2000', 1010.266667, 'Low'),
(17, '2001', 1013.608333, 'High'),
(18, '2002', 1011.418333, 'Low'),
(19, '2003', 1011.698333, 'Low'),
(20, '2004', 1011.3575, 'Low'),
(21, '2005', 1011.895, 'Low'),
(22, '2006', 1011.68, 'Low'),
(23, '2007', 1010.976667, 'Low'),
(24, '2008', 1010.79, 'Low'),
(25, '2009', 1011.694167, 'Low'),
(26, '2010', 1011.404167, 'Low'),
(27, '2011', 1010.940833, 'Low'),
(28, '2012', 1010.699167, 'Low'),
(29, '2013', 1011.2675, 'Low'),
(30, '2014', 1012.136667, 'Low'),
(31, '2015', 1012.3875, 'Low');

-- --------------------------------------------------------

--
-- Table structure for table `rain`
--

CREATE TABLE `rain` (
  `rid` int(11) NOT NULL,
  `year` int(11) NOT NULL,
  `rainPerInch` double NOT NULL,
  `rainScale` varchar(25) NOT NULL
) ENGINE=InnoDB DEFAULT CHARSET=latin1;

--
-- Dumping data for table `rain`
--

INSERT INTO `rain` (`rid`, `year`, `rainPerInch`, `rainScale`) VALUES
(1, 1985, 92.92035398230091, 'moderaterain'),
(2, 1986, 30.8849557522123, 'moderaterain'),
(3, 1987, 61.94690265486726, 'moderaterain'),
(4, 1988, 48.67256637168143, 'moderaterain'),
(5, 1989, 70.79646017699116, 'moderaterain'),
(6, 1990, 84.95575221238938, 'moderaterain'),
(7, 1991, 92.92035398230091, 'moderaterain'),
(8, 1992, 101.76991150442478, 'moderaterain'),
(9, 1993, 89.38053097345134, 'moderaterain'),
(10, 1994, 82.30088495575222, 'moderaterain'),
(11, 1995, 99.11504424778764, 'moderaterain'),
(12, 1996, 94.69026548672568, 'moderaterain'),
(13, 1997, 89.38053097345134, 'moderaterain'),
(14, 1998, 101.76991150442478, 'moderaterain'),
(15, 1999, 104.42477876106196, 'moderaterain'),
(16, 2000, 107.07964601769913, 'moderaterain'),
(17, 2001, 108.8495575221239, 'moderaterain'),
(18, 2002, 115.04424778761064, 'HeavyRain'),
(19, 2003, 141.59292035398232, 'HeavyRain'),
(20, 2004, 147.78761061946904, 'HeavyRain'),
(21, 2005, 145.132743362831, 'HeavyRain'),
(22, 2006, 138.053097345132, 'HeavyRain'),
(23, 2007, 129.203539823008, 'HeavyRain'),
(24, 2008, 123.893805309734, 'HeavyRain'),
(25, 2009, 133.893805309734, 'HeavyRain'),
(26, 2010, 141.451327433628, 'HeavyRain'),
(27, 2011, 103.451327433628, 'moderaterain'),
(28, 2012, 68.920353982301, 'moderaterain'),
(29, 2013, 111.50442477876108, 'moderaterain'),
(30, 2014, 142.796460176991, 'HeavyRain'),
(31, 2015, 148.141592920354, 'HeavyRain');

-- --------------------------------------------------------

--
-- Table structure for table `reservoirwhileflow`
--

CREATE TABLE `reservoirwhileflow` (
  `rid` int(11) NOT NULL,
  `year` varchar(4) NOT NULL,
  `status` varchar(25) NOT NULL
) ENGINE=InnoDB DEFAULT CHARSET=latin1;

--
-- Dumping data for table `reservoirwhileflow`
--

INSERT INTO `reservoirwhileflow` (`rid`, `year`, `status`) VALUES
(1, '1985', 'low'),
(2, '1986', 'low'),
(3, '1987', 'High'),
(4, '1988', 'High'),
(5, '1989', 'High'),
(6, '1990', 'low'),
(7, '1991', 'High'),
(8, '1992', 'low'),
(9, '1993', 'High'),
(10, '1994', 'High'),
(11, '1995', 'low'),
(12, '1996', 'High'),
(13, '1997', 'low'),
(14, '1998', 'High'),
(15, '1999', 'low'),
(16, '2000', 'High'),
(17, '2001', 'High'),
(18, '2002', 'low'),
(19, '2003', 'low'),
(20, '2004', 'High'),
(21, '2005', 'High'),
(22, '2006', 'low'),
(23, '2007', 'low'),
(24, '2008', 'low'),
(25, '2009', 'High'),
(26, '2010', 'High'),
(27, '2011', 'low'),
(28, '2012', 'High'),
(29, '2013', 'low'),
(30, '2014', 'low'),
(31, '2015', 'High');

-- --------------------------------------------------------

--
-- Table structure for table `reservoirwhilestatic`
--

CREATE TABLE `reservoirwhilestatic` (
  `rid` int(11) NOT NULL,
  `year` varchar(10) NOT NULL,
  `status` varchar(25) NOT NULL
) ENGINE=InnoDB DEFAULT CHARSET=latin1;

--
-- Dumping data for table `reservoirwhilestatic`
--

INSERT INTO `reservoirwhilestatic` (`rid`, `year`, `status`) VALUES
(1, '1985-12-01', 'High'),
(2, '1986-12-01', 'low'),
(3, '1987-12-01', 'low'),
(4, '1988-12-01', 'low'),
(5, '1989-12-01', 'low'),
(6, '1990-12-01', 'high'),
(7, '1991-12-01', 'low'),
(8, '1992-12-01', 'high'),
(9, '1993-12-01', 'low'),
(10, '1994-12-01', 'low'),
(11, '1995-12-01', 'high'),
(12, '1996-12-01', 'low'),
(13, '1997-12-01', 'high'),
(14, '1998-12-01', 'low'),
(15, '1999-12-01', 'low'),
(16, '2000-12-01', 'low'),
(17, '2001-12-01', 'low'),
(18, '2002-12-01', 'high'),
(19, '2003-12-01', 'high'),
(20, '2004-12-01', 'low'),
(21, '2005-12-01', 'low'),
(22, '2006-12-01', 'high'),
(23, '2007-12-01', 'high'),
(24, '2008-12-01', 'high'),
(25, '2009-12-01', 'low'),
(26, '2010-12-01', 'low'),
(27, '2011-12-01', 'high'),
(28, '2012-12-01', 'low'),
(29, '2013-12-01', 'high'),
(30, '2014-12-01', 'high'),
(31, '2015-12-01', 'low');

-- --------------------------------------------------------

--
-- Table structure for table `sediments`
--

CREATE TABLE `sediments` (
  `sid` int(11) NOT NULL,
  `year` varchar(12) NOT NULL,
  `sAvg` double NOT NULL,
  `statusSediments` varchar(25) NOT NULL
) ENGINE=InnoDB DEFAULT CHARSET=latin1;

--
-- Dumping data for table `sediments`
--

INSERT INTO `sediments` (`sid`, `year`, `sAvg`, `statusSediments`) VALUES
(1, '1985-12-01 0', 14.30666667, 'Decreasing'),
(2, '1986-12-01 0', 18.39983333, 'increasing'),
(3, '1987-12-01 0', -0.185141667, 'Decreasing'),
(4, '1988-12-01 0', 2.903833333, 'increasing'),
(5, '1989-12-01 0', 3.601433333, 'increasing'),
(6, '1990-12-01 0', 2.903833333, 'Decreasing'),
(7, '1991-12-01 0', -0.185141667, 'Decreasing'),
(8, '1992-12-01 0', 2.890666667, 'increasing'),
(9, '1993-12-01 0', -0.467166667, 'Decreasing'),
(10, '1994-12-01 0', 2.890666667, 'increasing'),
(11, '1995-12-01 0', 21.61825, 'increasing'),
(12, '1996-12-01 0', -1.929333333, 'Decreasing'),
(13, '1997-12-01 0', 2.903833333, 'increasing'),
(14, '1998-12-01 0', 43.2288, 'increasing'),
(15, '1999-12-01 0', -0.626666667, 'Decreasing'),
(16, '2000-12-01 0', 3.601433333, 'increasing'),
(17, '2001-12-01 0', -0.341333333, 'Decreasing'),
(18, '2002-12-01 0', 1.307583333, 'increasing'),
(19, '2003-12-01 0', 14.30675, 'increasing'),
(20, '2004-12-01 0', 5.054766667, 'Decreasing'),
(21, '2005-12-01 0', 10.34666667, 'increasing'),
(22, '2006-12-01 0', 17.55883333, 'increasing'),
(23, '2007-12-01 0', 10.04983333, 'Decreasing'),
(24, '2008-12-01 0', 8.733166667, 'Decreasing'),
(25, '2009-12-01 0', 2.903833333, 'Decreasing'),
(26, '2010-12-01 0', 168.5479, 'increasing'),
(27, '2011-12-01 0', 48.1125, 'Decreasing'),
(28, '2012-12-01 0', 3.601433333, 'Decreasing'),
(29, '2013-12-01 0', 2.890666667, 'Decreasing'),
(30, '2014-12-01 0', -0.185141667, 'Decreasing'),
(31, '2015-12-01 0', 1.551289167, 'increasing');

-- --------------------------------------------------------

--
-- Table structure for table `seismicity`
--

CREATE TABLE `seismicity` (
  `sid` int(11) NOT NULL,
  `year` varchar(12) NOT NULL,
  `depth` double NOT NULL,
  `magnitude` double NOT NULL,
  `scaleMagnitude` varchar(20) NOT NULL
) ENGINE=InnoDB DEFAULT CHARSET=latin1;

-- --------------------------------------------------------

--
-- Table structure for table `temperature`
--

CREATE TABLE `temperature` (
  `tid` int(11) NOT NULL,
  `year` varchar(4) NOT NULL,
  `tavg` double NOT NULL,
  `statusTemperature` varchar(25) NOT NULL
) ENGINE=InnoDB DEFAULT CHARSET=latin1;

--
-- Dumping data for table `temperature`
--

INSERT INTO `temperature` (`tid`, `year`, `tavg`, `statusTemperature`) VALUES
(1, '1985', 285.321, 'low'),
(2, '1986', 288.3001, 'high'),
(3, '1987', 287.432, 'low'),
(4, '1988', 289.321, 'medium'),
(5, '1989', 287.563, 'low'),
(6, '1990', 286.891, 'low'),
(7, '1991', 288.098, 'high'),
(8, '1992', 287.923, 'low'),
(9, '1993', 286.456, 'low'),
(10, '1994', 285.324, 'low'),
(11, '1995', 289.321, 'medium'),
(12, '1996', 288.7234, 'high'),
(13, '1997', 284.832, 'low'),
(14, '1998', 288.575, 'high'),
(15, '1999', 286.568, 'low'),
(16, '2000', 283.55, 'low'),
(17, '2001', 289.53, 'medium'),
(18, '2002', 290.02, 'medium'),
(19, '2003', 289.12, 'medium'),
(20, '2004', 289.64, 'medium'),
(21, '2005', 289.12, 'medium'),
(22, '2006', 290.34, 'medium'),
(23, '2007', 290.12, 'medium'),
(24, '2008', 289.72, 'medium'),
(25, '2009', 290.51, 'medium'),
(26, '2010', 290.88, 'medium'),
(27, '2011', 290.79, 'medium'),
(28, '2012', 290.12, 'medium'),
(29, '2013', 290.06, 'medium'),
(30, '2014', 289.71, 'medium'),
(31, '2015', 289.81, 'medium');
COMMIT;

/*!40101 SET CHARACTER_SET_CLIENT=@OLD_CHARACTER_SET_CLIENT */;
/*!40101 SET CHARACTER_SET_RESULTS=@OLD_CHARACTER_SET_RESULTS */;
/*!40101 SET COLLATION_CONNECTION=@OLD_COLLATION_CONNECTION */;
