# Supplementary material for: A framework for the prediction of earthquake using federated learning
Source: PeerJ Comput Sci. 2021 May 28;7:e540. doi: 10.7717/peerj-cs.540 (PMC8176529; doi:10.7717/peerj-cs.540)
Supplement: Supplemental Information 2 — Data collected from the Western Himalayas about atmospheric temperature, atmospheric pressure, reservoir level and seismicity used for the prediction of earthquakes in the region. [file peerj-cs-07-540-s002.xlsx]

## Sheet: yearly data
Year	per year Pressure	per year temperature	rainfall	reservoir level	energy released	yearly earthquakes	Sediment trapping
1985-12-01	1000.7	285.321	92.9204	1457.84	3.462	647	14.3067			temperature
1986-12-01	1008.95	288.3	30.885	1414.48	4.515	289	18.3998			0-12==low
1987-12-01	1010.56	287.432	61.9469	1440.42	0.222	91	-0.185142			12-15==m
1988-12-01	1009.54	289.321	48.6726	1451.18	1.888	119	2.90383			15-18=h
1989-12-01	1011.23	287.563	70.7965	1470.04	0.347	104	3.60143
1990-12-01	1008.68	286.891	84.9558	1469.79	0.813	210	2.9723			pressure
1991-12-01	1001.64	288.098	92.9204	1489.13	0.335	261	-0.197561			1000-1009==low
1992-12-01	1006.34	287.923	101.77	1453.18	11.074	309	2.89374			1009-1011==m
1993-12-01	1009.43	286.456	89.3805	1467.04	0.67	178	-0.467167			1011-1014==h
1994-12-01	1010.26	285.324	82.3009	1469.79	0.238	225	2.89067
1995-12-01	1009.32	289.321	99.115	1440.68	8.794	463	21.6182			Energy released
1996-12-01	1008.27	288.723	94.6903	1468.62	0.393	758	-1.92933			0-5==low
1997-12-01	1009.12	284.832	89.3805	1443.44	1.349	1066	2.89763			5.1-200==medium
1998-12-01	1008.87	286.575	101.77	1478.66	6.34	1107	43.2288			greater than 200==high
1999-12-01	1009.85	286.568	104.425	1418.87	1.932	705	-0.626667
2000-12-01	1010.27	283.55	107.08	1467.04	1.897	432	3.68694			Time elapsed
2001-12-01	1013.61	289.53	108.85	1479.79	0.977	257	-0.341333			Less than3 years==low
2002-12-01	1011.42	290.02	115.044	1471.04	0.527	393	1.30758			3 to 6 years==medium
2003-12-01	1011.7	289.12	141.593	1470.79	0.119	311	14.1387			greater than 6 years==high
2004-12-01	1011.36	289.64	147.788	1471.44	24.316	420	5.05477
2005-12-01	1011.89	289.12	145.133	1478.74	8961.79	633	10.3467
2006-12-01	1011.68	290.34	138.053	1467.84	40.329	919	17.5588			Reservoir level
2007-12-01	1010.98	290.12	129.204	1454.48	11.291	322	10.0498			max: 1550
2008-12-01	1010.79	289.72	123.894	1440.42	7.602	292	8.73317			min: 1386
2009-12-01	1011.69	290.51	133.894	1462.18	15.137	181	2.76942			mean	1468
2010-12-01	1011.4	290.88	141.451	1470.04	149.425	1415	168.548			apply round function on res_level and then take same value that is equal to 1468
2011-12-01	1010.94	290.79	103.451	1469.53	0.523	200	48.1125
2012-12-01	1010.7	290.12	68.9204	1473.95	0.607	177	3.74531
2013-12-01	1011.27	290.06	111.504	1470.95	0.103	281	2.99547
2014-12-01	1012.14	289.71	142.796	1469.75	14.521	185	-0.187547			Sedimentation
2015-12-01	1012.39	289.81	148.142	1489.97	281.838	571	1.55129			mean =	8.23525
2016-12-01	1011.37	290.98	121.02	1489.13	3.273	164	2.90383			apply round function on sedimentation and then take same value that is equal to 8.23525
2017-12-01	1011.57	290.82	69.4733	1485.84	4.285	350	3.30895
2018-12-01	1011.33	291.11	44.4254	1455.95	3.285	290	2.93383
2019-12-01	1011.47	289.13	166.691	1444.9	4.757	256	2.89067
2020-12-01	1011.15	290.16	155.2	1462.11	3.598	310	5.06487

## Sheet: Sheet1
per year temperature
285.321	12.171	1985		temperature
288.3	15.1501	1986		0-12==low
287.432	14.282	1987		12-15==m
289.321	16.171	1988		15-18=h
287.563	14.413	1989
286.891	13.741	1990
288.098	14.948	1991
287.923	14.773	1992
286.456	13.306	1993
285.324	12.174	1994
289.321	16.171	1995
288.723	15.5734	1996
284.832	11.682	1997
288.575	15.425	1998
286.568	13.418	1999
283.55	10.4	2000
289.53	16.38	2001
290.02	16.87	2002
289.12	15.97	2003
289.64	16.49	2004
289.12	15.97	2005
290.34	17.19	2006
290.12	16.97	2007
289.72	16.57	2008
290.51	17.36	2009
290.88	17.73	2010
290.79	17.64	2011
290.12	16.97	2012
290.06	16.91	2013
289.71	16.56	2014
289.81	16.66	2015
290.98	17.83	2016
290.82	17.67	2017
291.11	17.96	2018
289.13	15.98	2019
290.16	17.01	2020
